# Supplementary material for: Sphingolipid and Trimethylamine-N-Oxide (TMAO) Levels in Women with Obesity after Combined Physical Training
Source: Metabolites. 2024 Jul 23;14(8):398. doi: 10.3390/metabo14080398 (PMC11355985; doi:10.3390/metabo14080398)
Supplement: Supplementary file 1 [file metabolites-14-00398-s001.zip]

Archive with 1 entries (1 files):
- metabolites-3062729-supplementary material.pdf
